# Supplementary material for: Plasma Proteomic Analysis in Non-Small Cell Lung Cancer Patients Treated with PD-1/PD-L1 Blockade
Source: Cancers (Basel). 2021 Jun 22;13(13):3116. doi: 10.3390/cancers13133116 (PMC8268315; doi:10.3390/cancers13133116)
Supplement: Supplementary file 1 [file cancers-13-03116-s001.zip]

Archive with 1 entries (1 files):
- cancers-1240811-supplementary.pdf
